# Supplementary material for: Dietary fenugreek seed extract improves dry matter intake, apparent total tract nutrient digestibility, and alters whole blood transcriptome of Holstein dairy heifers
Source: Transl Anim Sci. 2022 Sep 25;6(4):txac132. doi: 10.1093/tas/txac132 (PMC9616123; doi:10.1093/tas/txac132)
Supplement: txac132_suppl_Supplementary_Table_S1 [file txac132_suppl_supplementary_table_s1.xlsx]

## Sheet: in
Supplementary Table 1. Number of raw reads generated
Lane	SampleID	Index	# Reads	# Perfect Index Reads	# One Mismatch Index Reads	# of >= Q30 Bases (PF)	Mean Quality Score (PF)
1	CON	TCACGTTC-GTGGTGTT	23230242	23230242	0	2210842562	33.06
1	CON	TGTGCGTT-ACAGCTCA	18048087	18048087	0	1715438305	33.04
1	CON	TAGTTGCG-TTCCTGTG	20700513	20700513	0	1963633611	33.01
1	CON	AAGAGCCA-GGTTGTCA	22909604	22909604	0	2176139681	33.03
1	CON	ACAGCTCA-ACGGAACA	18099306	18099306	0	1719993112	33.03
1	CON	GTTAAGGC-TCTCTAGG	19279449	19279449	0	1833503295	33.05
1	CON	AAGCCACA-CGTTATGC	24694607	24694607	0	2346355449	33.03
1	CON	ACACGGTT-AAGCACTG	12031694	12031694	0	1144473189	33.05
1	SAP	CAGCGATT-GAGATACG	13248804	13248804	0	1259749809	33.04
1	SAP	TAGTGACC-TCTTGACG	13010139	13010139	0	1233872532	33.01
1	SAP	CGAGACTA-GTTCATGG	13354096	13354096	0	1270151927	33.06
1	SAP	GACATGGT-GAAGTACC	14515145	14515145	0	1382378842	33.07
1	SAP	GCATGTCT-ATAGCGGT	23026870	23026870	0	2190319220	33.05
1	SAP	ACTCCATC-ACCTGGAA	14949207	14949207	0	1418680844	33.02
1	SAP	TGTGACTG-AGGTTCGA	30342182	30342182	0	2874347140	32.99
1	SAP	CGAAGAAC-TGGCACTA	25742333	25742333	0	2444668219	33.03
2	CON	TCACGTTC-GTGGTGTT	23904657	23904657	0	2300982391	33.21
2	CON	TGTGCGTT-ACAGCTCA	18564137	18564137	0	1784126292	33.18
2	CON	TAGTTGCG-TTCCTGTG	22284554	22284554	0	2140041047	33.17
2	CON	AAGAGCCA-GGTTGTCA	23622068	23622068	0	2270382944	33.19
2	CON	ACAGCTCA-ACGGAACA	19492643	19492643	0	1872100258	33.17
2	CON	GTTAAGGC-TCTCTAGG	20343801	20343801	0	1955767638	33.19
2	CON	AAGCCACA-CGTTATGC	25266070	25266070	0	2428566495	33.18
2	CON	ACACGGTT-AAGCACTG	12455965	12455965	0	1198240775	33.19
2	SAP	CAGCGATT-GAGATACG	14146687	14146687	0	1360561187	33.19
2	SAP	TAGTGACC-TCTTGACG	13496219	13496219	0	1295491600	33.16
2	SAP	CGAGACTA-GTTCATGG	14924410	14924410	0	1434985737	33.2
2	SAP	GACATGGT-GAAGTACC	15448416	15448416	0	1486427484	33.2
2	SAP	GCATGTCT-ATAGCGGT	24365034	24365034	0	2343706057	33.2
2	SAP	ACTCCATC-ACCTGGAA	15424630	15424630	0	1481602292	33.17
2	SAP	TGTGACTG-AGGTTCGA	31382285	31382285	0	3010063784	33.15
2	SAP	CGAAGAAC-TGGCACTA	26399877	26399877	0	2536098940	33.18
