# Supplementary material for: Dietary fenugreek seed extract improves dry matter intake, apparent total tract nutrient digestibility, and alters whole blood transcriptome of Holstein dairy heifers
Source: Transl Anim Sci. 2022 Sep 25;6(4):txac132. doi: 10.1093/tas/txac132 (PMC9616123; doi:10.1093/tas/txac132)
Supplement: txac132_suppl_Supplementary_Table_S2 [file txac132_suppl_supplementary_table_s2.xlsx]

## Sheet: Supplementary Table 2. Pathways
Supplementary Table 2. Pathways, size and leading edge genes generated
Pathway	size	leadingEdge
ISG15 antiviral mechanism	9	ISG15,MX2,ARIH1,JAK1
Metabolism of proteins	250	ELOB,RPL39,RPS21,UBE2F,GNG11,COMMD8,CISH,SKP1,RPS20,RPL26L1,FBXL14,RPS27,TAF10,H2BU1,RPL8,DOHH,RPLP2,SIAH2,RPL36,RPLP1,PIGL,RPS25,CREB3,SRP19,COMMD10,TRAPPC2,RPS15A,RPS19,RPL34,DCAF10,RPL35,RPL38,H2AC16,RPS3A,LOC101907518,DOLK,TADA2B,RPS16,RPL24,RPL29,DHPS,RPS13,RPL9,ING2,PARK7,LOC101902490,RPL12,RPS28,MPDU1,RPL7A,RPL23,RPL18A,ASB6,FPGT,RPL5,RPL30,RPS3,UBA52,H2AW,TRAPPC5,COPS8,RPL3,RPS24,RPL32,VH…
Erythrocytes take up carbon dioxide and release oxygen	3	HBB,HBA1,HBA
Erythrocytes take up oxygen and release carbon dioxide	3	HBB,HBA1,HBA
O2/CO2 exchange in erythrocytes	3	HBB,HBA1,HBA
The citric acid (TCA) cycle and respiratory electron transport	48	NDUFA7,NDUFA13,NDUFB5,ATP5F1E,NDUFB10,NDUFA5,NDUFB8,NDUFC2,NDUFB7,NDUFB2,NDUFS7,NDUFA3,ATP5PO,ATP5MC1,NDUFB9,NDUFB11,ATP5F1D,NDUFB3,ATP5MC3,NDUFA8,NDUFV2,NDUFS5,GLO1,NDUFA1
Respiratory electron transport, ATP synthesis by chemiosmotic coupling, and heat production by uncoupling proteins.	42	NDUFA7,NDUFA13,NDUFB5,ATP5F1E,NDUFB10,NDUFA5,NDUFB8,NDUFC2,NDUFB7,NDUFB2,NDUFS7,NDUFA3,ATP5PO,ATP5MC1,NDUFB9,NDUFB11,ATP5F1D,NDUFB3,ATP5MC3,NDUFA8,NDUFV2,NDUFS5,NDUFA1
Complex I biogenesis	31	NDUFA7,NDUFA13,NDUFB5,NDUFB10,NDUFA5,NDUFB8,NDUFC2,NDUFB7,NDUFB2,NDUFS7,NDUFA3,NDUFB9,NDUFB11,NDUFB3,NDUFA8,NDUFV2,NDUFS5,NDUFA1
Respiratory electron transport	31	NDUFA7,NDUFA13,NDUFB5,NDUFB10,NDUFA5,NDUFB8,NDUFC2,NDUFB7,NDUFB2,NDUFS7,NDUFA3,NDUFB9,NDUFB11,NDUFB3,NDUFA8,NDUFV2,NDUFS5,NDUFA1
